# Supplementary material for: Endocrine Maintenance Therapy in High-Grade Serous Ovarian Cancer: A Retrospective Off-Label Real-World Cohort Study
Source: Cancers (Basel). 2025 Apr 12;17(8):1301. doi: 10.3390/cancers17081301 (PMC12025638; doi:10.3390/cancers17081301)
Supplement: Supplementary file 1 [file cancers-17-01301-s001.zip]

Archive with 1 entries (1 files):
- cancers-3547735-supplementary.pdf
